# Supplementary material for: Deep reinforcement learning for the control of microbial co-cultures in bioreactors
Source: PLoS Comput Biol. 2020 Apr 10;16(4):e1007783. doi: 10.1371/journal.pcbi.1007783 (PMC7176278; doi:10.1371/journal.pcbi.1007783)
Supplement: S1 Data — The performance data resulting from three repeated tunings of a PI controller for all selected sample-and-hold intervals. (XLSX) [file pcbi.1007783.s011.xlsx]

## Sheet: repeat1
	1 min		2 min		3 min		4 min		5 min		10 min		20 min		30 min		40 min		50 min		60 min
	N1	N2	N1	N2	N1	N2	N1	N2	N1	N2	N1	N2	N1	N2	N1	N2	N1	N2	N1	N2	N1	N2
Order	2	1	1	1	1	1	1	1	1	1	10 min	1	2	1	2	1	2	2	2	2	2	2
Fit	40.48	16.39	44.3	32.6	54.29	42.31	57.17	42.81	60.81	45.03	62.28	47.75	54.45	41.47	42.92	38.28	36.83	33.68	36.65	28.45	27.88	24.88
FPE	0.0109336	0.0270477	0.0139004	0.0283845	0.0160408	0.0282211	0.016935	0.0319772	0.0197265	0.0388721	0.0361719	0.0715007	0.110493	0.172746	0.232104	0.30694	0.359655	0.491562	0.530537	0.7159	0.734212	0.913338
Settling time	31.4	34.4	40.7	40.6	41.2	41	42.8	41.7	43	45.5	43.3	44.3	45.3	50.3	47.5	53	54.7	53.3	53.3	55.8	68	69
Rise time	6.68	6.72	7.93	7.87	8.1	8.05	8.33	8.13	8.33	8.92	8.5	8.67	8.33	9.67	9	10.5	10	10.7	10	10	13	13
Overshoot percentage	27.7	21.9	21.9	21.2	21.9	21.8	21.8	21.8	21.9	21.8	22.4	22.4	22.2	22.2	22	22.1	23.1	24.8	23	22.6	22.3	21.4
P	4.3788e-05	3.1054e-05	3.299e-05	3.1004e-05	3.3017e-05	3.1016e-05	3.3147e-05	3.0833e-05	3.4149e-05	3.06794e-05	3.3787e-05	3.2196e-05	4.0846e-05	3.1686e-05	4.7837e-05	3.3077e-05	4.0715e-05	3.6321e-05	4.2094e-05	3.6415e-05	3.5192e-05	3.3286e-05
I	3.5737e-06	3.7318e-06	3.3389e-06	0.030836	3.2881e-06	3.1068e-06	3.1749e-06	3.0299e-06	3.2383e-06	2.7626e-06	3.2046e-06	2.9827e-06	3.365e-06	2.5486e-06	3.1621e-06	2.4748e-06	2.8701e-06	2.4311e-06	2.9471e-06	2.5477e-06	2.0321e-06	1.8842e-06

## Sheet: repeat2
	1 min		2 min		3 min		4 min		5 min		10 min		20 min		30 min		40 min		50 min		60 min
	N1	N2	N1	N2	N1	N2	N1	N2	N1	N2	N1	N2	N1	N2	N1	N2	N1	N2	N1	N2	N1	N2
Order	2	1	1	1	1	1	1	1	1	1	1	1	2	1	2	2	2	2	2	2	2	2
Fit	31.76	18.72	44.88	29.57	58.8	40.22	58.94	38.36	57.54	46.59	60.47	45.02	52.7	39.65	43.62	42.6	4068	32.26	31.74	30.16	33.73	23.02
FPE	0.0123249	0.024069	0.0161404	0.0266417	0.012394	0.0345832	0.0183455	0.0376184	0.0204743	0.0381656	0.0412086	0.0727324	0.108335	0.182937	0.226215	2.79029	0.332584	0.482526	0.572138	0.695092	0.646583	0.952164
Settling time	40.3	34.7	40.5	39.3	41.8	41	41.8	43.2	42.2	41.5	43.3	48.3	43.3	50	46	48	47.3	58	52.5	51.7	56	144
Rise time	8.07	6.8	7.9	7.67	8.15	8	8.13	8.4	8.17	8.08	8.5	9.5	8	9.67	9	9.5	8	11.3	9.17	10.8	11	4
Overshoot percentage	7.8	21.9	21.9	21.8	21.9	21.8	21.8	21.9	21.8	21.8	22.4	22.4	21.7	22.2	23.1	22.7	21.6	22.7	22.9	28.3	23.4	109
P	4.6266e-05	3.1321e-05	3.2995e-05	3.0471e-05	3.3054e-05	3.0937e-05	3.2785e-05	3.1422e-05	3.384e-05	3.1437e-05	3.3978e-05	3.1144e-05	4.7933e-05	3.147e-05	4.1155e-05	4.0638e-05	5.9097e-05	3.2868e-05	4.3138e-05	4.5038e-05	4.0388e-05	3.2158e-05
I	9.4194e-07	3.7192e-06	3.3536e-06	3.2002e-05	3.2487e-06	3.1028e-06	3.2145e-06	2.9791e-06	3.2664e-06	3.0906e-06	3.22e-06	2.6569e-06	3.6484e-06	2.5347e-06	3.524e-06	2.776e-05	3.5693e-06	2.2533e-06	3.1061e-06	2.2091e-06	2.7695e-06	4.4366e-07

## Sheet: repeat3
	1 min		2 min		3 min		4 min		5 min		10 min		20 min		30 min		40 min		50 min		60 min
	N1	N2	N1	N2	N1	N2	N1	N2	N1	N2	N1	N2	N1	N2	N1	N2	N1	N2	N1	N2	N1	N2
Order	1	1	1	1	1	1	1	1	1	1	1	1	2	1	2	1	2	2	2	1	2	2
Fit	32.32	16.23	47.48	30.14	51.57	42.01	57.68	41.33	54.57	42.01	58.45	49.07	54.22	46.03	47.55	34.86	33.94	29.42	39.12	27.38	29.88	25.44
FPE	0.0125845	0.0247264	0.0132146	0.0259975	0.0164251	0.0299193	0.0150144	0.0350881	0.0197632	0.0424998	0.036527	0.0694771	0.106317	0.168707	0.190955	0.324042	0.36378	0.520126	0.48939	0.640298	0.739187	0.923909
Settling time (mins)	29.1	34.7	40.9	39.7	41.4	41.1	41.9	42.1	42	42.4	43.5	48	44.3	50.7	43.5	52	52.7	52	55.8	62.5	67	66
Rise time (mins)	6.13	6.8	8	7.77	8.1	8.05	8.13	8.2	8.17	8.25	8.5	9.33	8	10	8	10	9.33	9.33	10	11.7	12	12
Overshoot percentage	28	21.9	21.9	21.9	21.9	21.8	21.8	21.8	21.8	21.8	22.4	22.4	21.7	22.3	22.2	22.1	22.8	28.3	22.9	22	22.8	22.2
P	4.8083e-05	3.1295e-05	3.306e-05	3.0701e-05	3.3056e-05	3.0949e-05	3.2698e-05	3.0964e-05	3.3723e-05	3.1758e-05	3.3914e-05	3.1042e-05	4.8228e-05	3.1621e-05	5.1326e-05	3.2834e-05	4.6519e-05	3.5891e-05	3.927e-05	3.5718e-05	3.9991e-05	3.4299e-05
I	4.3495e-06	3.7177e-06	3.3267e-05	3.187e-06	3.2858e-06	3.0987e-06	3.1988e-06	3.0169e-06	3.2736e-06	3.0529e-06	3.2088e-06	2.6716e-06	3.613e-06	2.5265e-06	3.9614e-06	2.4884e-06	3.1849e-06	2.275e-06	2.6997e-06	2.1824e-06	2.291e-06	2.0486e-06
